# Supplementary material for: Clinical Significance of a Pain Scoring System for Deep Endometriosis by Pelvic Examination: Pain Score
Source: Diagnostics (Basel). 2023 May 17;13(10):1774. doi: 10.3390/diagnostics13101774 (PMC10217065; doi:10.3390/diagnostics13101774)
Supplement: Supplementary file 1 [file diagnostics-13-01774-s001.zip]

Archive with 1 entries (1 files):
- Diagnostics supplementary Figure.ver.2.pptx
